# Supplementary material for: Early selection of bZIP73 facilitated adaptation of japonica rice to cold climates
Source: Nat Commun. 2018 Aug 17;9:3302. doi: 10.1038/s41467-018-05753-w (PMC6098049; doi:10.1038/s41467-018-05753-w)
Supplement: Supplementary file 3 — Supplementary Data 1 [file 41467_2018_5753_MOESM3_ESM.xlsx]

## Sheet: Suppl Data 1
Supplementary Data 1. Genes identified from the Y2H screening of the ZH11 cDNA library using BD::bZIP73Jap as bait.
Gene	Gene function	Reference
LOC_Os09g13570	OsbZIP71, confers salinity and drought tolerance in rice	[1]
LOC_Os03g01320	qLTG3-1, controls low-temperature germinability in rice	[2-4]
LOC_Os09g29825	cisc(t), cold-induced seedling chlorosis	[5]
LOC_Os07g48490	OrysaEULD1A, up-regulated by mannitol and ABA stress, while down-regulated by salt stress	[6]
LOC_Os03g53270	Stem-specific protein TSJT1	-
LOC_Os03g21040	OrysaEULD1B, up-regulated by ABA, salt stress and Xoo infection	[6]
LOC_Os05g01600	House keeping protein actin	-
LOC_Os11g31770	Expressed protein	-
LOC_Os08g04210	Cysteine-rich repeat secretory protein 55 precursor, increased in abundance at both 44℃ and 12℃	[7]
LOC_Os08g38320	AGC_PVPK_like_kin82y.14 - ACG kinases include homologs to PKA, PKG and PKC	-
LOC_Os08g04250	Cysteine-rich repeat secretory protein 55 precursor, induced by heat (44℃); Response to N+ ion beam implantation	[7, 8]
LOC_Os07g42960	Phospho-2-dehydro-3-deoxyheptonate aldolase, down-regulated by JA treatment	[9]
LOC_Os01g04730	Ribosomal protein L24, up-regulated by ABA, PEG, and NaCl	[10]
LOC_Os08g04240	Cysteine-rich repeat secretory protein 55 precursor; Responsive to implantation of low-energy N+ ion beam in rice	[8]
LOC_Os04g42860	GDSL-like lipase/acylhydrolase, putative	-
LOC_Os02g48560	OsFAD2-1: effect on lipid accumulation and expression of lipid biosynthetic genes in the rice grain	[11]
LOC_Os09g02214	Citrate transporter protein, associated with enhanced bacterial blight resistance	[12]
LOC_Os01g07370	KIP1, associated with enhanced bacterial blight resistance	[12]
LOC_Os08g38880	SRWD1, a novel WD40 subfamily member, induced by salt stress	[13]
LOC_Os05g41172	Histone-lysine N-methyltransferase, H3 lysine-9 specific SUVH1; Related to chromosome remodeling caused by implantation with low-energy N+ beam	[14]
LOC_Os02g49720	Aldehyde dehydrogenase ALDH2a up-regulated by submerged conditions; Up-regulated by low temperature (12℃)	[15, 16]
LOC_Os01g16870	OsAGO4a, rice seed cytoskeleton-associated, nucleic acid binding proteins involved in RNA metabolism	[17, 18]
LOC_Os01g27210	Glutathione S-transferase	-
Reference
1	Liu C, Mao B, Ou S, Wang W, Liu L, Wu Y, Chu C, Wang X: OsbZIP71, a bZIP transcription factor, confers salinity and drought tolerance in rice. Plant Mol Biol 2013, 84:19-36.
2	Fujino K, Sekiguchi H: Origins of functional nucleotide polymorphisms in a major quantitative trait locus, qLTG3-1, controlling low-temperature germinability in rice. Plant Mol Biol 2011, 75:1-10.
3	Fujino K, Matsuda Y: Genome-wide analysis of genes targeted by qLTG3-1 controlling low-temperature germinability in rice. Plant Mol Biol 2010, 72:137-152.
4	Fujino K, Sekiguchi H, Matsuda Y, Sugimoto K, Ono K, Yano M: Molecular identification of a major quantitative trait locus, qLTG3-1, controlling low-temperature germinability in rice. Proc Natl Acad Sci U S A 2008, 105:12623-12628.
5	Lan T, Wang B, Ling Q, Xu C, Tong Z, Liang K, Duan Y, Jin J, Wu W: Fine mapping of cisc(t), a gene for cold-induced seedling chlorosis, and identification of its candidate in rice. Chinese Sci Bull 2010, 55:3149-3153.
6	Al Atalah B, Fouquaert E, Van Damme EJM: Promoter analysis for three types of EUL-related rice lectins in transgenic Arabidopsis. Plant Mol Biol Rep 2013, 31:1315-1324.
7	Gammulla CG, Pascovici D, Atwell BJ, Haynes PA: Differential metabolic response of cultured rice (Oryza sativa) cells exposed to high- and low-temperature stress. Proteomics 2010, 10:3001-3019.
8	Li Y-h, Yu X-l, Guo X-m, Ya H-y: Gene chip analysis of the retrotransposons in rice implanted by the N+ ion beam. Procedia Environ Sci 2012, 12:1197-1202.
9	Ranjan A, Vadassery J, Patel HK, Pandey A, Palaparthi R, Mithöfer A, Sonti RV: Upregulation of jasmonate biosynthesis and jasmonate-responsive genes in rice leaves in response to a bacterial pathogen mimic. Funct Integr Genomics 2015, 15:363-373.
10	Moin M, Bakshi A, Saha A, Udaya Kumar M, Reddy AR, Rao KV, Siddiq EA, Kirti PB: Activation tagging in indica rice identifies ribosomal proteins as potential targets for manipulation of water-use efficiency and abiotic stress tolerance in plants. Plant Cell Environ 2016, 39:2440-2459.
11	Tiwari GJ, Liu Q, Shreshtha P, Li Z, Rahman S: RNAi-mediated down-regulation of the expression of OsFAD2-1: effect on lipid accumulation and expression of lipid biosynthetic genes in the rice grain. BMC Plant Biol 2016, 16:189.
12	Jung KH, Han M, Yoo Y, Nguyen M-P, Lee C, Lee S-W, Jeon J-S: Development of defense signaling pathways against bacterial blight disease in rice using genome-wide transcriptome data. J Agric Sci 2014, 6:48.
13	Huang J, Wang MM, Bao YM, Sun SJ, Pan LJ, Zhang HS: SRWD: a novel WD40 protein subfamily regulated by salt stress in rice (Oryza sativa L.). Gene 2008, 424:71-79.
14	Zhou Xj, Ling N, Zhang L: Expression changes of genes related to chromosome remodeling caused by implantation with low-energy N+ beam in rice. Life Sci J 2012, 9:148-153.
15	Nakazono M, Tsuji H, Li Y, Saisho D, Arimura S, Tsutsumi N, Hirai A: Expression of a gene encoding mitochondrial aldehyde dehydrogenase in rice increases under submerged conditions. Plant Physiol 2000, 124:587-598.
16	Lee J, Lee W, Kwon SW: A quantitative shotgun proteomics analysis of germinated rice embryos and coleoptiles under low-temperature conditions. Proteome Sci 2015, 13:27.
17	Doroshenk KA, Crofts AJ, Morris RT, Wyrick JJ, Okita TW: Proteomic analysis of cytoskeleton-associated RNA binding proteins in developing rice seed. J Proteome Res 2009, 8:4641-4653.
18	Zhang H, Xia R, Meyers BC, Walbot V: Evolution, functions, and mysteries of plant ARGONAUTE proteins. Curr Opin Plant Biol 2015, 27:84-90.
