# Supplementary material for: Early selection of bZIP73 facilitated adaptation of japonica rice to cold climates
Source: Nat Commun. 2018 Aug 17;9:3302. doi: 10.1038/s41467-018-05753-w (PMC6098049; doi:10.1038/s41467-018-05753-w)
Supplement: Supplementary file 4 — Supplementary Data 2 [file 41467_2018_5753_MOESM4_ESM.xlsx]

## Sheet: Suppl Data 2
Supplementary Data 2. The 669 non-TE genes that were precipitated with bZIP73Jap::Flag
Gene ID	Genome Region	# of expression	Fold enrichment	FDR (%)	Annotation
LOC_Os01g02610	Promoter	10	2.99	12.08	protein kinase domain containing protein
LOC_Os01g04950	Promoter	9	2.99	11.21	peptide transporter PTR2
LOC_Os01g05560	Promoter	12	2.83	9.75	expressed protein
LOC_Os01g06090	Promoter	9	3.74	1.72	expressed protein
LOC_Os01g06600	Promoter	18	3.35	5.73	glutaryl-CoA dehydrogenase, mitochondrial precursor
LOC_Os01g08020	Promoter	13	3.4	9.86	boron transporter protein
LOC_Os01g08760	Promoter	13	4.41	14.06	choline/ethanolamine kinase
LOC_Os01g09384	Exon	10	3.56	7.58	ankyrin repeat domain containing protein
LOC_Os01g09500	Promoter	11	5.15	2.6	expressed protein
LOC_Os01g09950	Promoter	12	3.71	7.56	expressed protein
LOC_Os01g10110	Promoter	13	3.22	7.71	cytokinin dehydrogenase precursor
LOC_Os01g11210	Promoter	13	3.44	11.75	expressed protein
LOC_Os01g14520	Promoter	15	5.19	13.5	C4-dicarboxylate transporter/malic acid transport protein domain containing protein
LOC_Os01g18730	Promoter	12	3.31	12.02	expressed protein
LOC_Os01g19548	Promoter	13	3.03	11.99	pentatricopeptide
LOC_Os01g20980	Promoter	13	3.32	10.29	pectinesterase
LOC_Os01g22249	Promoter	12	3.31	14.16	peroxidase precursor
LOC_Os01g24720	Promoter	19	8.35	5.09	expressed protein
LOC_Os01g25660	Promoter	14	3.13	10.31	expressed protein
LOC_Os01g27240	Promoter	9	3	8.89	12-oxophytodienoate reductase
LOC_Os01g27260	Downstream	10	4.08	8.51	glutathione S-transferase
LOC_Os01g29240	Promoter	12	3.72	11.11	expressed protein
LOC_Os01g31470	Promoter	11	3.82	9.98	mov34/MPN/PAD-1 family protein
LOC_Os01g31629	Promoter	11	3.67	11.89	expressed protein
LOC_Os01g31830	Promoter	9	3.66	2.46	expressed protein
LOC_Os01g31950	Promoter	15	3.39	11.17	expressed protein
LOC_Os01g32090	Promoter	9	2.64	10.27	PPR repeat domain containing protein
LOC_Os01g32350	Promoter	11	4.21	12.02	OsClp2 - Putative Clp protease homologue
LOC_Os01g33615	Promoter	9	3.38	8.66	expressed protein
LOC_Os01g33684	Promoter	16	3.04	11.74	disease resistance RPP13-like protein 1
LOC_Os01g34260	Promoter	9	3	11.49	hypothetical protein
LOC_Os01g34350	Promoter	10	3.14	13.04	RNA-dependent RNA polymerase
LOC_Os01g36470	Promoter	13	3.15	9.77	expressed protein
LOC_Os01g37920	Promoter	11	3.17	8.6	expressed protein
LOC_Os01g37990	Promoter	13	3.98	11.73	expressed protein
LOC_Os01g38780	Promoter	10	4.01	9.8	nucleic acid binding protein
LOC_Os01g38900	Promoter	11	2.48	13.94	TKL_IRAK_DUF26-le.2 - DUF26 kinases have homology to DUF26 containing loci
LOC_Os01g39480	Promoter	10	2.9	11.75	anthocyanin regulatory Lc protein
LOC_Os01g39580	Promoter	12	3.23	5.33	anthocyanin regulatory Lc protein
LOC_Os01g40520	Promoter	12	4.12	10.87	expressed protein
LOC_Os01g42780	Promoter	14	4.36	8.59	cysteine proteinase EP-B 2 precursor
LOC_Os01g43280	Promoter	15	4.48	3.51	hydroquinone glucosyltransferase
LOC_Os01g43700	Promoter	11	3.08	12.57	cytochrome P450 72A1
LOC_Os01g43774	Exon	11	3.17	8.55	cytochrome P450 72A1
LOC_Os01g43940	Promoter	11	3.1	14.07	oligopeptide transporter
LOC_Os01g44020	Promoter	11	3.5	9.05	expressed protein
LOC_Os01g44330	Promoter	12	2.71	13.75	laccase precursor protein
LOC_Os01g47780	Promoter	10	3.16	2.63	fasciclin domain containing protein
LOC_Os01g47900	Promoter	11	3.91	10.62	S-locus-like receptor protein kinase
LOC_Os01g48220	Promoter	13	3.62	12.02	protein of unknown function DUF1421 domain containing protein
LOC_Os01g51400	Promoter	11	2.97	12.23	Leucine Rich Repeat family protein
LOC_Os01g51570	Promoter	13	3.56	8.77	glycosyl hydrolases family 17
LOC_Os01g51640	Promoter	12	3.06	5.86	expressed protein
LOC_Os01g51730	Exon	12	3.12	14.24	expressed protein
LOC_Os01g53100	Promoter	17	2.78	11.64	ubiquitin family protein
LOC_Os01g53420	Downstream	9	3.87	10.55	anthocyanidin 5,3-O-glucosyltransferase
LOC_Os01g54170	Promoter	10	3.07	9.08	expressed protein
LOC_Os01g54300	Exon	11	3.19	11.43	OsMan02 - Endo-Beta-Mannanase
LOC_Os01g56070	Promoter	12	3.94	12.05	RING finger protein
LOC_Os01g57294	Promoter	8	2.58	12.24	expressed protein
LOC_Os01g57530	Promoter	11	3.47	9.26	expressed protein
LOC_Os01g57700	Promoter	13	2.71	13.84	membrane protein
LOC_Os01g58410	Promoter	11	3.86	6.4	expressed protein
LOC_Os01g58970	Promoter	9	3.44	14.07	cytochrome P450
LOC_Os01g58990	Promoter	10	2.25	14.34	cytochrome P450
LOC_Os01g59780	Promoter	13	3.14	7.11	AP2 domain containing protein
LOC_Os01g62350	Promoter	19	8.04	6.98	60S ribosomal protein L36-2
LOC_Os01g63160	Promoter	10	3.1	13.74	MYB family transcription factor
LOC_Os01g65740	Exon	14	3.39	9.05	plant-specific domain TIGR01615 family protein
LOC_Os01g65780	Promoter	18	4.24	7.27	glycosyl transferase
LOC_Os01g66760	Promoter	13	3.01	11.98	inactive receptor kinase At2g26730 precursor
LOC_Os01g70890	Promoter	12	3.23	6.38	histone-like transcription factor and archaeal histone
LOC_Os01g71410	Promoter	14	3.45	11.43	glycosyl hydrolases family 17
LOC_Os01g74280	Promoter	9	3.69	3.58	TGD2
LOC_Os01g74430	Promoter	26	###	4.45	expressed protein
LOC_Os02g01250	Promoter	10	3.38	8.85	LSM domain containing protein
LOC_Os02g06030	Promoter	13	3.58	7.18	phytosulfokine receptor precursor
LOC_Os02g06960	Promoter	28	9.88	12.25	expressed protein
LOC_Os02g08100	Promoter	14	3.09	12.45	AMP-binding domain containing protein
LOC_Os02g09100	Promoter	9	3.62	3.54	isoleucyl-tRNA synthetase, cytoplasmic
LOC_Os02g09540	Promoter	10	4.66	2.37	expressed protein
LOC_Os02g11720	Promoter	9	3.68	2.36	lipase
LOC_Os02g14470	Promoter	14	4.25	12.46	hypothetical protein
LOC_Os02g16560	Promoter	10	2.62	13.4	early light-induced protein, chloroplast precursor
LOC_Os02g16600	Promoter	11	2.65	7.88	expressed protein
LOC_Os02g17090	Downstream	10	3	14.26	OsSub17 - Putative Subtilisin homologue
LOC_Os02g17480	Promoter	10	3.02	13.75	expressed protein
LOC_Os02g18770	Promoter	12	3.12	8.87	expressed protein
LOC_Os02g20040	Promoter	7	3.13	11.77	loricrin
LOC_Os02g20340	Promoter	17	3.62	12	expressed protein
LOC_Os02g21830	Promoter	10	3.02	8.6	expressed protein
LOC_Os02g22800	Promoter	10	3.77	6.9	expressed protein
LOC_Os02g26014	Exon	13	3.65	4.33	terpene synthase
LOC_Os02g26600	Promoter	11	3.2	10.96	ATP binding, related
LOC_Os02g26670	Promoter	13	2.81	12.02	F-box/Kelch-repeat protein
LOC_Os02g28110	Promoter	11	2.57	11.36	ornithine decarboxylase
LOC_Os02g28220	Promoter	13	3.43	10.03	transferase family protein
LOC_Os02g28530	Promoter	8	2.96	7.36	expressed protein
LOC_Os02g28590	Promoter	12	4.03	8.54	expressed protein
LOC_Os02g28720	Exon	15	2.81	12.49	spotted leaf 11
LOC_Os02g29020	Promoter	12	2.8	11.73	Cupin domain containing protein
LOC_Os02g29340	Promoter	14	4.05	2.16	HSF-type DNA-binding domain containing protein
LOC_Os02g30114	Promoter	12	3.76	9.91	expressed protein
LOC_Os02g30540	Promoter	16	2.71	11.85	protein kinase
LOC_Os02g30730	Promoter	10	3.16	9.83	SART-1 family protein
LOC_Os02g31940	Promoter	9	3.97	14.18	potassium transporter
LOC_Os02g32370	Promoter	8	2.94	6.98	inositol hexaphosphate kinase
LOC_Os02g34150	Promoter	12	3.38	9.77	hypothetical protein
LOC_Os02g34280	Promoter	10	3.72	8.57	hypothetical protein
LOC_Os02g37330	Promoter	10	3.29	14.09	heavy metal associated domain containing protein
LOC_Os02g37440	Promoter	9	3.27	13.81	expressed protein
LOC_Os02g38598	Promoter	9	3.55	5.29	expressed protein
LOC_Os02g38795	Promoter	45	6.31	14.07	expressed protein
LOC_Os02g40540	Promoter	11	3.33	7.73	expressed protein
LOC_Os02g40710	Promoter	12	3.27	9.81	ammonium transporter protein
LOC_Os02g42940	Promoter	14	5.76	11.24	MSP domain containing protein
LOC_Os02g43770	Promoter	10	4.91	6.26	DUF630/DUF632 domains containing protein
LOC_Os02g45560	Promoter	10	2.94	12.53	expressed protein
LOC_Os02g45700	Promoter	9	3	9.84	fringe-related protein
LOC_Os02g46030	Promoter	15	4.3	12.2	MYB family transcription factor
LOC_Os02g47450	Promoter	11	3.46	9.79	expressed protein
LOC_Os02g47530	Promoter	8	3.01	14.09	expressed protein
LOC_Os02g48160	Promoter	14	2.91	12.2	expressed protein
LOC_Os02g51110	Promoter	11	3.72	13.94	aquaporin protein
LOC_Os02g51320	Promoter	9	3.04	14.36	helix-loop-helix DNA-binding domain containing protein
LOC_Os02g51570	Promoter	13	2.91	14.08	peptidyl-prolyl cis-trans isomerase, FKBP-type
LOC_Os02g55130	Promoter	12	3.18	13.02	OsSCP10 - Putative Serine Carboxypeptidase homologue
LOC_Os02g56050	Promoter	10	3.53	10.73	rhodanese-like domain containing protein
LOC_Os02g57310	Promoter	22	5.82	10.98	pib
LOC_Os03g01008	Promoter	291	5.09	7.25	expressed protein
LOC_Os03g01330	Promoter	13	2.86	12.97	sodium/potassium/calcium exchanger 1
LOC_Os03g02920	Promoter	10	3.19	10.64	peroxidase precursor
LOC_Os03g04169	Promoter	8	4.01	6.28	ATP phosphoribosyltransferase
LOC_Os03g06240	Promoter	12	3.73	6.27	YT521-B-like family domain containing protein
LOC_Os03g09880	Promoter	15	4.5	11.97	AIR12
LOC_Os03g13690	Promoter	8	3.67	7.22	expressed protein
LOC_Os03g13770	Promoter	12	3.94	12.39	tubulin
LOC_Os03g14070	Promoter	8	2.64	10.64	expressed protein
LOC_Os03g14190	Promoter	12	2.73	11.82	RNA recognition motif containing protein
LOC_Os03g15460	Promoter	16	4.17	14.26	expressed protein
LOC_Os03g16170	Promoter	9	2.76	10.77	protein phosphatase 2C
LOC_Os03g16709	Promoter	32	###	2.13	expressed protein
LOC_Os03g21980	Promoter	13	3.49	13	tRNA pseudouridine synthase family protein
LOC_Os03g22830	Promoter	10	3.32	7.03	zinc finger, C3HC4 type domain containing protein
LOC_Os03g24500	Promoter	11	2.72	13.61	zinc finger, RING-type
LOC_Os03g24950	Exon	26	6.06	13.45	expressed protein
LOC_Os03g25300	Promoter	10	3.83	4.69	peroxidase precursor
LOC_Os03g26791	Promoter	13	3.39	8.17	expressed protein
LOC_Os03g30084	Promoter	9	3.62	2.07	expressed protein
LOC_Os03g31254	Promoter	12	3.26	7.48	expressed protein
LOC_Os03g31480	Promoter	11	3.18	9.72	expansin precursor
LOC_Os03g31880	Promoter	10	2.5	8.99	SHORT-ROOT
LOC_Os03g32050	Exon	10	3.22	12.16	peroxidase precursor
LOC_Os03g35470	Promoter	9	2.89	7.5	hypothetical protein
LOC_Os03g35810	Promoter	16	2.8	14.06	hypothetical protein
LOC_Os03g36960	Promoter	10	2.95	14.17	expressed protein
LOC_Os03g39910	Promoter	8	4.04	2.54	XH domain containing protein.
LOC_Os03g40120	Promoter	11	3.23	14.09	hypothetical protein
LOC_Os03g40470	Promoter	10	3.14	9.89	expressed protein
LOC_Os03g41690	Promoter	8	3.09	13.24	expressed protein
LOC_Os03g42010	Promoter	13	3.62	4.37	DNA-directed polymerase
LOC_Os03g42120	Promoter	11	2.93	10.69	expressed protein
LOC_Os03g42130	Promoter	10	3.53	13.43	gibberellin 20 oxidase 2
LOC_Os03g43460	Promoter	14	2.99	14.24	hypothetical protein
LOC_Os03g44100	Promoter	10	2.89	14.34	phosphonate metabolism protein-related
LOC_Os03g44340	Promoter	15	3.19	7.75	circumsporozoite protein precursor
LOC_Os03g47749	Promoter	13	4.99	13.23	expressed protein
LOC_Os03g48770	Promoter	10	3.39	4.4	Cupin domain containing protein
LOC_Os03g49640	Promoter	11	2.95	14.3	STE_MEKK_ste11_MAP3K.14 - STE kinases include homologs to sterile 7, sterile 11 and sterile 20 from yeast
LOC_Os03g53310	Promoter	11	4.01	10.63	emp24/gp25L/p24 family protein
LOC_Os03g54930	Promoter	9	3.98	14.32	VIP4
LOC_Os03g55540	Promoter	15	3.46	11.38	ZOS3-18 - C2H2 zinc finger protein
LOC_Os03g55720	Promoter	12	2.97	11.75	cytochrome b6f complex subunit
LOC_Os03g55820	Promoter	12	3.29	12.22	thioredoxin
LOC_Os03g56020	Exon	13	3.21	13.6	RNA recognition motif containing protein
LOC_Os03g56480	Promoter	15	3.72	9.91	expressed protein
LOC_Os03g56590	Promoter	16	5.7	13.31	expressed protein
LOC_Os03g57145	Promoter	17	8.01	7.42	expressed protein
LOC_Os03g57569	Promoter	14	5.31	12.25	expressed protein
LOC_Os03g58670	Promoter	13	3.34	3.81	LTPL119 - Protease inhibitor/seed storage/LTP family protein precursor
LOC_Os03g61900	Promoter	10	2.63	11.81	expressed protein
LOC_Os03g62790	Promoter	11	3.76	6.83	pirin
LOC_Os03g64070	Promoter	8	3.77	11.95	uncharacterized protein PA4923
LOC_Os04g02450	Promoter	4	7.21	14.3	rust-resistance protein Lr21
LOC_Os04g02780	Promoter	12	4.36	10.74	amidase family protein
LOC_Os04g03830	Downstream	10	4.63	11.99	OsWAK29 - OsWAK receptor-like protein kinase
LOC_Os04g04140	Promoter	8	4.17	1.75	hypothetical protein
LOC_Os04g05560	Promoter	10	3	13.37	kinase
LOC_Os04g05770	Promoter	10	2.29	13.94	expressed protein
LOC_Os04g07190	Promoter	12	2.32	13.65	expressed protein
LOC_Os04g07540	Downstream	10	3.78	9.91	expressed protein
LOC_Os04g11050	Promoter	11	3.81	7.8	expressed protein
LOC_Os04g11730	Downstream	13	5.31	3.26	methyl-CpG binding domain containing protein
LOC_Os04g12499	Promoter	12	4.04	1.66	amino acid transporter protein
LOC_Os04g12550	Downstream	13	3.84	8.2	expressed protein
LOC_Os04g12639	Exon	11	3.84	7.64	carboxyl-terminal proteinase
LOC_Os04g12669	Promoter	9	3.34	12.58	expressed protein
LOC_Os04g12950	Promoter	17	3.82	13.62	indole-3-acetate beta-glucosyltransferase
LOC_Os04g13090	Promoter	14	2.81	9.66	vignain precursor
LOC_Os04g16450	Promoter	12	3.14	8.58	aquaporin protein
LOC_Os04g19684	Promoter	9	4.03	2.11	methyl-CpG binding domain containing protein
LOC_Os04g19870	Promoter	9	2.87	11.72	expressed protein
LOC_Os04g20990	Intron	10	2.91	8.76	tRNA-dihydrouridine synthase
LOC_Os04g21160	Promoter	11	3.05	11.22	triacylglycerol lipase 1 precursor
LOC_Os04g21570	Downstream	14	3.22	9.2	fasciclin-like arabinogalactan precursor protein
LOC_Os04g21660	Promoter	9	2.8	10.08	AAA-type ATPase family protein
LOC_Os04g22470	Promoter	11	3.12	9.56	SHR5-receptor-like kinase
LOC_Os04g23720	Promoter	11	2.67	12.99	lectin protein kinase family protein
LOC_Os04g24610	Promoter	11	3.76	7.01	expressed protein
LOC_Os04g24930	Promoter	15	3.5	4.12	expressed protein
LOC_Os04g25160	Promoter	8	3.37	11.95	pollen allergen
LOC_Os04g25720	Promoter	7	4.87	12.04	expressed protein
LOC_Os04g26050	Promoter	7	3.16	9.99	hypothetical protein
LOC_Os04g26470	Promoter	9	2.86	12.56	hypothetical protein
LOC_Os04g26790	Exon	5	4.57	9.62	eukaryotic aspartyl protease domain containing protein
LOC_Os04g26890	Promoter	12	3.63	9.22	IN2-2 protein
LOC_Os04g28280	Promoter	15	2.58	12.8	BEE 3
LOC_Os04g30110	Promoter	6	6.33	11.68	wall-associated receptor kinase 3 precursor
LOC_Os04g30370	Exon	9	2.95	11.45	OsWAK57 - OsWAK receptor-like protein kinase
LOC_Os04g30570	Promoter	9	3.24	2.69	transferase family protein
LOC_Os04g30890	Promoter	11	4	7.07	MYB family transcription factor
LOC_Os04g31580	Promoter	9	3.37	9.82	OsFBX131 - F-box domain containing protein
LOC_Os04g32010	Promoter	11	3.97	7.19	thiamine pyrophosphate enzyme, C-terminal TPP binding domain containing protein.
LOC_Os04g33140	Promoter	9	3.01	7.84	expressed protein
LOC_Os04g37860	Promoter	8	4.2	6.29	variant latency associated nuclear antigen
LOC_Os04g37980	Promoter	9	3.14	7.12	transporter family protein
LOC_Os04g38900	Promoter	12	2.9	13.88	prohibitin
LOC_Os04g39340	Promoter	13	4.39	13.22	expressed protein
LOC_Os04g39980	Promoter	10	3.46	13.21	gibberellin 20 oxidase 2
LOC_Os04g40130	Promoter	12	2.96	12.96	Rf1, mitochondrial precursor
LOC_Os04g40830	Promoter	8	2.69	14.36	cullin family domain containing protein, putative
LOC_Os04g42760	Promoter	13	2.91	11.43	sialyltransferase family domain containing protein
LOC_Os04g43580	Promoter	16	3.01	10.27	DUF640 domain containing protein
LOC_Os04g46079	Exon	9	3.01	12.87	ELMO/CED-12 family protein
LOC_Os04g46240	Promoter	12	2.72	11.26	AP2 domain containing protein
LOC_Os04g46260	Promoter	11	3.68	13.89	expressed protein
LOC_Os04g46300	Promoter	11	2.79	9.83	disease resistance protein RPM1
LOC_Os04g47059	Intron	10	4.19	1.37	TRANSPARENT TESTA 8
LOC_Os04g48000	Promoter	13	3.12	9.98	hypothetical protein
LOC_Os04g48730	Promoter	10	2.76	9.1	expressed protein
LOC_Os04g51520	Promoter	10	3.71	4.5	glycosyl hydrolases family 16
LOC_Os04g51950	Promoter	10	3.55	1.92	serine/threonine-protein kinase HT1
LOC_Os04g53080	Downstream	11	3.43	7.07	hypothetical protein
LOC_Os04g53140	Promoter	10	2.73	12.45	expressed protein
LOC_Os04g55810	Promoter	10	5.23	33.33	expressed protein
LOC_Os04g55899	Promoter	10	2.8	7.13	hypothetical protein
LOC_Os04g56280	Promoter	11	2.68	13.41	expressed protein
LOC_Os04g59210	Promoter	9	3.91	1.95	peroxidase precursor
LOC_Os05g04020	Promoter	10	3.85	13.24	plant protein of unknown function domain containing protein
LOC_Os05g04520	Promoter	16	5	14.39	protein kinase
LOC_Os05g05120	Downstream	13	3.5	11.4	hypothetical protein
LOC_Os05g05640	Promoter	9	3.21	10.93	pectinesterase inhibitor domain containing protein
LOC_Os05g07180	Promoter	11	3.55	3.6	expressed protein
LOC_Os05g07620	Promoter	14	3.38	10.03	hypothetical protein
LOC_Os05g08010	Promoter	10	3.29	11.16	OsFBX161 - F-box domain containing protein
LOC_Os05g09000	Promoter	9	2.9	10.69	expressed protein
LOC_Os05g10210	Promoter	10	5.67	2.68	HAD superfamily phosphatase
LOC_Os05g10414	Promoter	9	3.16	8.09	expressed protein
LOC_Os05g11064	Promoter	13	3.63	9.83	expressed protein
LOC_Os05g12450	Promoter	16	4.5	12.58	hydroquinone glucosyltransferase
LOC_Os05g13980	Promoter	8	3.61	7.8	hypothetical protein
LOC_Os05g14220	Promoter	9	3.24	7.2	tyrosine protein kinase domain containing protein
LOC_Os05g16315	Promoter	9	2.62	8.6	translation initiation factor IF-2
LOC_Os05g16440	Promoter	14	3.01	14.09	expressed protein
LOC_Os05g17390	Promoter	11	3.83	2.53	expressed protein
LOC_Os05g18120	Promoter	12	3.52	1.69	expressed protein
LOC_Os05g18604	Exon	13	2.91	9.9	OsSCP28 - Putative Serine Carboxypeptidase homologue
LOC_Os05g18700	Promoter	12	4.01	2.53	hypothetical protein
LOC_Os05g18960	Promoter	13	2.73	12.96	expressed protein
LOC_Os05g20420	Promoter	12	3.31	10.96	expressed protein
LOC_Os05g22990	Promoter	11	3.66	8.57	expressed protein
LOC_Os05g25120	Promoter	10	2.91	12.26	conserved hypothetical protein
LOC_Os05g25370	Intron	13	3.88	8.83	TKL_IRAK_CrRLK1L-1.2 - The CrRLK1L-1 subfamily has homology to the CrRLK1L homolog
LOC_Os05g25660	Exon	9	3.05	14.25	expressed protein
LOC_Os05g26359	Exon	9	3.38	12.03	PROLM6 - Prolamin precursor
LOC_Os05g26630	Promoter	9	3.07	5.8	expressed protein
LOC_Os05g27050	Promoter	9	3.27	11.94	peptide transporter
LOC_Os05g28880	Promoter	13	3.79	8.29	expressed protein
LOC_Os05g30390	Promoter	11	3.17	10.07	Os5bglu23 - beta-glucosidase homologue, similar to G. max isohydroxyurate hydrolase, likely pseudogene in japonica
LOC_Os05g31830	Promoter	13	3.54	8.79	aspartyl protease family protein
LOC_Os05g32870	Promoter	15	3.49	7	expressed protein
LOC_Os05g32900	Promoter	12	3.2	11.35	hexose carrier protein HEX6
LOC_Os05g33170	Promoter	11	3.02	12.01	expressed protein
LOC_Os05g35650	Intron	11	2.85	10.25	peptide transporter PTR2
LOC_Os05g36360	Promoter	14	3.42	7.86	U-box domain containing protein
LOC_Os05g37360	Promoter	10	3.4	9.66	hypothetical protein
LOC_Os05g37860	Downstream	14	3.51	1.91	expressed protein
LOC_Os05g38520	Promoter	11	4.94	9.09	60S ribosomal protein L36-2
LOC_Os05g39310	Promoter	10	2.94	7.2	thiamine pyrophosphate enzyme, C-terminal TPP binding domain containing protein
LOC_Os05g44750	Promoter	13	2.62	9.92	hypothetical protein
LOC_Os05g44780	Promoter	8	3.02	8.31	expressed protein
LOC_Os05g47810	Promoter	10	4.08	11.87	expressed protein
LOC_Os05g49030	Promoter	17	4.57	12.01	60S ribosomal protein L18a
LOC_Os05g49120	Promoter	12	4.2	2.15	NLI interacting factor-like phosphatase
LOC_Os05g49620	Promoter	12	3.09	14.25	WRKY19
LOC_Os05g49820	Promoter	11	2.92	12.35	chloroplast unusual positioning protein
LOC_Os05g50654	Promoter	12	3.61	9.86	mitochondrial import receptor subunit TOM7-1
LOC_Os05g51270	Promoter	11	3.42	2.51	expressed protein
LOC_Os05g51610	Promoter	10	2.71	10.31	sodium/calcium exchanger protein
LOC_Os06g02040	Promoter	15	3.26	14.08	late embryogenesis abundant group 1
LOC_Os06g02850	Promoter	14	3.29	11.49	expressed protein
LOC_Os06g03330	Promoter	9	2.75	7.7	hypothetical protein
LOC_Os06g05160	Promoter	29	7.03	11.17	sulfate transporter
LOC_Os06g05830	Promoter	9	3.78	7.15	protein kinase domain containing protein
LOC_Os06g07100	Promoter	9	3.59	2.29	RING-H2 finger protein
LOC_Os06g07260	Promoter	11	3.13	14.05	OsWAK62 - OsWAK short gene
LOC_Os06g07270	Promoter	7	4.45	7.57	expressed protein
LOC_Os06g08610	Promoter	13	3.63	7.08	transferase family protein
LOC_Os06g10070	Promoter	10	2.95	12.9	expressed protein
LOC_Os06g10355	Promoter	11	3.26	10.7	expressed protein
LOC_Os06g11840	Downstream	10	4.69	8.55	trehalose phosphatase
LOC_Os06g14190	Exon	11	3.92	9.8	NF-X1-type zinc finger protein
LOC_Os06g14240	Promoter	9	3.12	4.47	hsp20/alpha crystallin family protein
LOC_Os06g14420	Promoter	15	4.05	2.86	hydrolase, NUDIX family, domain containing protein.
LOC_Os06g15080	Promoter	10	3.1	7.78	expressed protein
LOC_Os06g16210	Promoter	10	3.31	11.41	expressed protein
LOC_Os06g16790	Promoter	17	4.23	8.21	go35 NBS-LRR
LOC_Os06g17050	Promoter	11	2.82	7.44	expressed protein
LOC_Os06g17120	Promoter	11	4.2	14.09	UDP-glucoronosyl and UDP-glucosyl transferase domain containing protein
LOC_Os06g17140	Promoter	12	4.96	2.66	UDP-glucoronosyl and UDP-glucosyl transferase domain containing protein
LOC_Os06g18670	Promoter	11	4.15	5.25	anthocyanidin 3-O-glucosyltransferase
LOC_Os06g18790	Promoter	11	3.65	5.46	anthocyanidin 3-O-glucosyltransferase
LOC_Os06g19130	Exon	9	2.85	13.69	cadmium tolerance factor
LOC_Os06g19360	Promoter	12	2.94	11.15	cadmium tolerance factor
LOC_Os06g20380	Promoter	9	3.55	9.21	expressed protein
LOC_Os06g20630	Promoter	10	3.17	13.32	SAM dependent carboxyl methyltransferase
LOC_Os06g21590	Promoter	17	3.52	12.93	chlorophyll A-B binding protein
LOC_Os06g21600	Promoter	10	3.31	13.26	selenoprotein O
LOC_Os06g21630	Promoter	9	3.98	7.69	hypothetical protein
LOC_Os06g22980	Promoter	10	3.22	12.91	CSLD5 - cellulose synthase-like family D
LOC_Os06g23220	Promoter	9	4.05	7.08	GRF zinc finger family protein
LOC_Os06g23600	Promoter	9	3.4	8.82	expressed protein
LOC_Os06g23640	Promoter	12	4.36	10.03	expressed protein
LOC_Os06g23850	Exon	10	3.43	10.78	expressed protein
LOC_Os06g24990	Promoter	11	4.58	12.22	xylanase inhibitor protein 1 precursor
LOC_Os06g28770	Promoter	15	4.49	2.67	expressed protein
LOC_Os06g29400	Promoter	10	3.75	7.03	surp module family protein
LOC_Os06g30179	Intron	8	4.87	2.15	cytochrome P450
LOC_Os06g30550	Promoter	13	3.27	12.28	expressed protein
LOC_Os06g30620	Promoter	7	3.76	11.66	expressed protein
LOC_Os06g30830	Promoter	10	3.14	9.81	OsMADS76 - MADS-box family gene with M-alpha type-box
LOC_Os06g32750	Promoter	10	3.9	2.94	latency associated nuclear antigen
LOC_Os06g33530	Promoter	8	4.04	14.31	protein phosphatase 2C
LOC_Os06g34070	Promoter	7	3.09	7.14	GDSL-like lipase/acylhydrolase
LOC_Os06g34770	Promoter	7	4.6	7.12	expressed protein
LOC_Os06g34810	Promoter	9	3.25	7.73	expressed protein
LOC_Os06g35500	Promoter	10	3.46	14.06	expressed protein
LOC_Os06g35560	Promoter	12	3.54	12.23	reticuline oxidase-like protein precursor
LOC_Os06g37130	Promoter	15	5.75	13.25	expressed protein
LOC_Os06g37770	Promoter	13	3.92	13.58	expressed protein
LOC_Os06g37980	Promoter	9	3.18	11.71	expressed protein
LOC_Os06g38294	Promoter	19	7.47	12.88	peptide transporter PTR2
LOC_Os06g38600	Promoter	11	4.36	5.88	expressed protein
LOC_Os06g39880	Promoter	19	7.05	10.63	cytochrome P450 72A1
LOC_Os06g40390	Promoter	11	4.67	7.67	expressed protein
LOC_Os06g40560	Promoter	32	7.85	1.41	26S protease regulatory subunit S10B
LOC_Os06g41090	Downstream	9	2.78	10.14	anthranilate phosphoribosyltransferase
LOC_Os06g41880	Promoter	12	3.77	14.1	OsSub51 - Putative Subtilisin homologue
LOC_Os06g41890	Promoter	12	3.43	13.29	expressed protein
LOC_Os06g42180	Promoter	12	3.68	10.75	expressed protein
LOC_Os06g42930	Promoter	9	3.89	14.3	expressed protein
LOC_Os06g44460	Promoter	9	3.3	7.47	D-3-phosphoglycerate dehydrogenase, chloroplast precursor
LOC_Os06g44680	Promoter	13	3.52	13.75	expressed protein
LOC_Os06g45770	Promoter	10	2.81	12.91	BTB/POZ domain containing protein
LOC_Os06g46820	Promoter	15	2.87	8.53	solute carrier family 35 member F5
LOC_Os06g47060	Promoter	12	2.96	12.88	expressed protein
LOC_Os06g47390	Promoter	13	3.26	2.7	conserved hypothetical protein
LOC_Os06g47430	Promoter	12	4.01	12.23	expressed protein
LOC_Os06g47440	Promoter	10	3.22	4.96	expressed protein
LOC_Os06g48150	Promoter	10	3.29	12.98	expressed protein
LOC_Os06g48190	Promoter	13	6.15	14.29	expressed protein
LOC_Os06g48350	Promoter	10	3.94	6.91	CPuORF14 - conserved peptide uORF-containing transcript
LOC_Os06g50600	Promoter	9	4.05	12.15	bZIP transcription factor domain containing protein, OsbZIP55
LOC_Os06g50770	Exon	14	4.11	13.7	expressed protein
LOC_Os06g50940	Promoter	16	3.56	8.52	GDSL-like lipase/acylhydrolase
LOC_Os07g01160	Promoter	13	4.33	13.02	expressed protein
LOC_Os07g02300	Promoter	9	3.23	10.99	tetratricopeptide repeat domain containing protein
LOC_Os07g03467	Promoter	6	3.97	11.7	SCP-like extracellular protein.
LOC_Os07g03700	Promoter	11	2.91	10.63	expressed protein
LOC_Os07g03740	Promoter	10	3.36	13.59	SCP-like extracellular protein.
LOC_Os07g04730	Promoter	12	3.38	7.19	expressed protein
LOC_Os07g05220	Promoter	15	2.97	12	hypothetical protein
LOC_Os07g05510	Promoter	13	2.98	2.49	expressed protein
LOC_Os07g05590	Promoter	10	2.6	14.07	expressed protein
LOC_Os07g06345	Promoter	4	4.97	11.71	expressed protein
LOC_Os07g07410	Promoter	12	5.37	9.05	oxidoreductase, 2OG-Fe oxygenase family protein
LOC_Os07g09060	Promoter	16	5.83	9.73	aldehyde dehydrogenase
LOC_Os07g09910	Promoter	16	3.63	12.42	stripe rust resistance protein Yr10
LOC_Os07g10190	Promoter	10	2.89	14.21	glucosyltransferase
LOC_Os07g10200	Promoter	14	3.44	11.74	expressed protein
LOC_Os07g10790	Promoter	18	5.06	11.73	expressed protein
LOC_Os07g11530	Promoter	9	2.86	7.21	latency associated nuclear antigen
LOC_Os07g12730	Promoter	9	3.03	14.31	DUF567 domain containing protein
LOC_Os07g16210	Promoter	9	3.79	7.82	expressed protein
LOC_Os07g16800	Promoter	9	2.8	7.87	OsFBX233 - F-box domain containing protein
LOC_Os07g16820	Promoter	11	3.38	6.39	expressed protein
LOC_Os07g20310	Promoter	11	2.91	2.92	expressed protein
LOC_Os07g22850	Promoter	11	3.7	11.65	chalcone and stilbene synthases
LOC_Os07g22930	Promoter	44	###	2.33	starch synthase
LOC_Os07g23390	Promoter	10	3.03	9.19	expressed protein
LOC_Os07g26130	Promoter	15	3.15	7	expressed protein
LOC_Os07g26974	Promoter	11	3.69	6.96	expressed protein
LOC_Os07g29190	Promoter	8	3.59	11.11	expressed protein
LOC_Os07g29240	Exon	10	3.75	6.48	expressed protein
LOC_Os07g29630	Promoter	14	3.43	7.28	SNF7 domain containing protein
LOC_Os07g30450	Promoter	8	4.36	2.73	expressed protein
LOC_Os07g30870	Promoter	6	4.24	8.59	expressed protein
LOC_Os07g31030	Promoter	7	###	12.25	hypothetical protein
LOC_Os07g31710	Promoter	10	2.38	8.85	expressed protein
LOC_Os07g31884	Promoter	13	3.44	4.26	MATE efflux family protein
LOC_Os07g32210	Promoter	10	2.98	11.74	precollagen-D
LOC_Os07g34190	Promoter	10	4.27	2.8	chalcone and stilbene synthases
LOC_Os07g34250	Downstream	9	3.49	9.51	peptidase aspartic family protein
LOC_Os07g34750	Promoter	15	2.92	12.04	expressed protein
LOC_Os07g35150	Promoter	14	3.36	10	hypothetical protein
LOC_Os07g35220	Promoter	10	3.96	1.8	hypothetical protein
LOC_Os07g35920	Downstream	11	3.49	12.02	expressed protein
LOC_Os07g35920	Exon	7	4.27	6.91	expressed protein
LOC_Os07g35940	Promoter	9	5.67	1.89	beta-amylase
LOC_Os07g35990	Promoter	8	3.63	4.41	strictosidine synthase 1 precursor
LOC_Os07g36020	Promoter	9	3.3	11.24	latency associated nuclear antigen
LOC_Os07g37620	Promoter	12	4.36	13.68	fiber expressed protein
LOC_Os07g40320	Downstream	10	2.86	11.75	vesicle transport protein GOT1B
LOC_Os07g40890	Promoter	12	4.7	11.72	igA FC receptor precursor
LOC_Os07g41120	Promoter	12	3.8	10.82	RNA recognition motif containing protein
LOC_Os07g41439	Downstream	14	3.97	7.58	expressed protein
LOC_Os07g42104	Intron	14	3.26	9.18	expressed protein
LOC_Os07g42700	Promoter	10	2.8	13.35	paramyosin
LOC_Os07g42714	Exon	11	2.99	8.82	expressed protein
LOC_Os07g44280	Promoter	13	2.94	10.75	dirigent
LOC_Os07g46100	Promoter	10	4.15	4.26	expressed protein
LOC_Os07g46460	Promoter	11	3.63	13.32	ferredoxin-dependent glutamate synthase, chloroplast precursor
LOC_Os08g01460	Promoter	11	3.59	10.72	expressed protein
LOC_Os08g03050	Promoter	13	3.99	6.79	hypothetical protein
LOC_Os08g03825	Promoter	14	5.06	7.02	expressed protein
LOC_Os08g04210	Exon	11	3.46	8.57	cysteine-rich repeat secretory protein 55 precursor
LOC_Os08g04710	Promoter	12	3.66	7.08	expressed protein
LOC_Os08g05280	Exon	13	4.45	10.83	oxidoreductase family, NAD-binding Rossmann fold containing protein
LOC_Os08g06500	Promoter	26	7.32	3.92	PPR repeat domain containing protein
LOC_Os08g06560	Promoter	14	3.71	6.23	ribosomal protein L13
LOC_Os08g07450	Promoter	9	2.68	10.31	glutaredoxin protein
LOC_Os08g07860	Promoter	8	3.34	12.23	expressed protein
LOC_Os08g09480	Promoter	10	3.23	13.35	OsFBX268 - F-box domain containing protein
LOC_Os08g10410	Promoter	11	3.22	9.8	expressed protein
LOC_Os08g13230	Promoter	8	3.65	1.79	expressed protein
LOC_Os08g13280	Promoter	11	4.13	7.41	expressed protein
LOC_Os08g14710	Promoter	12	3.29	7	expressed protein
LOC_Os08g14780	Promoter	17	4.63	13.24	expressed protein
LOC_Os08g15780	Promoter	9	3.75	10.77	DC1 domain
LOC_Os08g16450	Promoter	8	2.92	11.37	NBS-LRR disease resistance protein
LOC_Os08g18000	Exon	10	3.54	6.33	OsFBX283 - F-box domain containing protein
LOC_Os08g20730	Promoter	12	2.87	7.89	peroxidase precursor
LOC_Os08g23470	Promoter	13	2.96	8.61	B3 DNA binding domain containing protein
LOC_Os08g23849	Promoter	8	3.28	2.9	conserved hypothetical protein
LOC_Os08g24960	Promoter	14	4.02	2.04	hypothetical protein
LOC_Os08g26270	Promoter	6	2.79	11.82	expressed protein
LOC_Os08g27060	Promoter	11	3.61	8.76	expressed protein
LOC_Os08g27080	Promoter	12	2.93	12.9	expressed protein
LOC_Os08g27490	Promoter	13	3.32	9.86	expressed protein
LOC_Os08g32110	Promoter	11	2.91	12.98	expressed protein
LOC_Os08g32720	Promoter	10	2.81	7.78	expressed protein
LOC_Os08g32820	Promoter	9	3.16	13.54	variant latency associated nuclear antigen
LOC_Os08g33440	Promoter	9	3.04	11.2	2-oxo acid dehydrogenases acyltransferase domain containing protein
LOC_Os08g33790	Promoter	14	3.66	14.21	hypothetical protein
LOC_Os08g34610	Promoter	20	6.13	11.74	hypothetical protein
LOC_Os08g34660	Promoter	12	3.79	7.9	expressed protein
LOC_Os08g34780	Promoter	15	3.01	9.87	adenylyl cyclase-associated protein
LOC_Os08g35430	Promoter	14	4.85	9.14	expressed protein
LOC_Os08g35840	Promoter	10	3.53	7.09	expressed protein
LOC_Os08g35860	Exon	12	4.24	13.51	cytokinin dehydrogenase precursor
LOC_Os08g36150	Promoter	11	3.29	7.09	activator of 90 kDa heat shock protein ATPase homolog
LOC_Os08g37960	Promoter	18	3.6	11.37	RNA recognition motif containing protein
LOC_Os08g38730	Promoter	27	8.2	8.57	expressed protein
LOC_Os08g38950	Promoter	11	3.53	7.5	expressed protein
LOC_Os08g39890	Promoter	11	3.12	14.36	OsSPL14 - SBP-box gene family member
LOC_Os08g40410	Promoter	9	3.04	14.33	translation factor EF-1 alpha
LOC_Os08g40790	Promoter	13	4.01	13.5	DNA repair ATPase-related
LOC_Os08g42150	Promoter	11	4.62	6.37	zinc transporter 2 precursor
LOC_Os08g43690	Promoter	8	2.95	10.94	transporter, monovalent cation:proton antiporter-2 family
LOC_Os08g43700	Promoter	13	3.97	7.92	OsSAUR36 - Auxin-responsive SAUR gene family member
LOC_Os08g44670	Promoter	9	3.72	9.57	calreticulin precursor
LOC_Os08g45240	Promoter	11	2.78	7.58	RNA recognition motif containing protein
LOC_Os09g02690	Intron	10	3.05	13.65	expressed protein
LOC_Os09g02729	Intron	8	2.97	7.61	phospholipase C
LOC_Os09g02850	Promoter	16	4.6	7.27	hypothetical protein
LOC_Os09g03510	Promoter	16	3.17	10.3	hypothetical protein
LOC_Os09g08620	Promoter	11	3.58	7.18	OsFBX309 - F-box domain containing protein
LOC_Os09g08730	Promoter	9	3.01	3.03	pumilio domain-containing protein
LOC_Os09g10180	Promoter	9	3.31	8.1	expressed protein
LOC_Os09g10910	Promoter	13	2.96	8.83	fiber protein Fb34
LOC_Os09g12240	Exon	11	2.65	14.32	serine/threonine-protein kinase BRI1-like 1 precursor
LOC_Os09g12570	Promoter	12	4.22	7.16	ubiquitin-conjugating enzyme
LOC_Os09g13080	Promoter	10	3.66	11.74	expressed protein
LOC_Os09g13250	Promoter	11	2.71	11.16	expressed protein
LOC_Os09g14170	Promoter	9	3.19	9.77	expressed protein
LOC_Os09g15430	Promoter	14	5.25	11.39	zinc finger family protein
LOC_Os09g17890	Promoter	12	3.46	13.32	expressed protein
LOC_Os09g18460	Promoter	9	3.97	7.72	hypothetical protein
LOC_Os09g20110	Promoter	11	3.22	6.2	expressed protein
LOC_Os09g20370	Downstream	12	4.54	13.6	expressed protein
LOC_Os09g21880	Promoter	16	2.66	13.72	hypothetical protein
LOC_Os09g23894	Promoter	11	2.33	6.97	expressed protein
LOC_Os09g23899	Promoter	11	2.91	2.75	pollen allergen Cyn d 23
LOC_Os09g24730	Promoter	9	3.86	14.33	expressed protein
LOC_Os09g25540	Promoter	10	3.13	12.47	receptor-like protein kinase 2 precursor
LOC_Os09g25720	Promoter	10	3.77	7.68	glycine-rich cell wall structural protein 2 precursor
LOC_Os09g27540	Promoter	11	3.63	7.01	C2 domain containing protein
LOC_Os09g27750	Promoter	12	3.47	4.31	1-aminocyclopropane-1-carboxylate oxidase 1
LOC_Os09g27880	Promoter	12	2.92	8.83	expressed protein
LOC_Os09g28170	Promoter	12	4.68	10.24	expressed protein
LOC_Os09g28320	Promoter	10	3.72	9.23	expressed protein
LOC_Os09g32770	Promoter	13	3.31	12.97	auxin efflux carrier component
LOC_Os09g37790	Promoter	13	3.66	12	S-locus-specific glycoprotein S13 precursor
LOC_Os09g38880	Promoter	8	3.05	6.56	hypothetical protein
LOC_Os10g02840	Promoter	10	3.71	7.73	O-methyltransferase
LOC_Os10g03450	Promoter	9	3.05	11.7	expressed protein
LOC_Os10g03780	Promoter	12	3.09	12.38	OsFBX351 - F-box domain containing protein
LOC_Os10g04500	Promoter	9	3.38	11.86	hypothetical protein
LOC_Os10g04840	Promoter	12	5.58	7.3	expressed protein
LOC_Os10g05180	Promoter	7	3.14	13.25	26S proteasome regulatory subunit S5A
LOC_Os10g05510	Downstream	12	3.5	12.01	expressed protein
LOC_Os10g05780	Promoter	10	3.92	14.06	POT domain containing peptide transporter
LOC_Os10g07970	Promoter	14	3.72	7.03	anthocyanidin 5,3-O-glucosyltransferase
LOC_Os10g09590	Downstream	11	3.16	9.87	expressed protein
LOC_Os10g10190	Promoter	9	2.49	11.66	ATP-binding region, ATPase-like domain containing protein
LOC_Os10g10320	Promoter	12	3.28	14.08	expressed protein
LOC_Os10g10480	Promoter	10	3.24	13.51	expressed protein
LOC_Os10g11370	Promoter	9	3.19	11.99	LTPL87 - Protease inhibitor/seed storage/LTP family protein precursor
LOC_Os10g12090	Promoter	18	4.6	11.38	expressed protein
LOC_Os10g12390	Promoter	12	3.2	14.31	expressed protein
LOC_Os10g16960	Promoter	12	3.6	7.31	hypothetical protein
LOC_Os10g17489	Intron	10	2.63	13.36	UDP-glucoronosyl and UDP-glucosyl transferase domain containing protein
LOC_Os10g17880	Promoter	10	3.07	9.8	expressed protein
LOC_Os10g17960	Promoter	11	3.82	3.37	TKL_IRAK_DUF26-lc.26 - DUF26 kinases have homology to DUF26 containing loci
LOC_Os10g18410	Promoter	13	3.48	14.32	expressed protein
LOC_Os10g18530	Promoter	11	3.36	14.07	cytokinin-O-glucosyltransferase 2
LOC_Os10g19314	Promoter	10	3.43	6.95	expressed protein
LOC_Os10g20060	Promoter	9	3.46	4.29	expressed protein
LOC_Os10g20390	Promoter	13	3.01	12.46	MATE efflux family protein
LOC_Os10g20700	Promoter	13	3.12	7.19	expressed protein
LOC_Os10g21720	Promoter	11	2.58	13.62	expressed protein
LOC_Os10g22520	Promoter	10	3.22	12.43	cellulase
LOC_Os10g23280	Promoter	9	3.24	7.04	expressed protein
LOC_Os10g23980	Promoter	11	3.54	7.09	expressed protein
LOC_Os10g25170	Promoter	12	3.65	7.27	AP2 domain containing protein
LOC_Os10g25349	Promoter	19	6.98	8.34	expressed protein
LOC_Os10g28110	Promoter	13	3.42	13.59	expressed protein
LOC_Os10g29410	Promoter	10	2.85	9.61	MBTB53 - Bric-a-Brac, Tramtrack, Broad Complex BTB domain with Meprin and TRAF Homology MATH domain
LOC_Os10g29880	Promoter	11	2.67	9.79	expressed protein
LOC_Os10g31620	Promoter	11	3.01	11.35	glycine-rich cell wall structural protein 2 precursor
LOC_Os10g31710	Promoter	11	3.09	12	glycine-rich cell wall structural protein 2 precursor
LOC_Os10g32160	Promoter	15	3.55	11.48	xyloglucan galactosyltransferase KATAMARI1
LOC_Os10g32444	Promoter	13	3.52	11.76	expressed protein
LOC_Os10g34240	Promoter	11	4.77	13.33	expressed protein
LOC_Os10g36110	Promoter	9	2.74	7.11	LTPL158 - Protease inhibitor/seed storage/LTP family protein precursor
LOC_Os10g37100	Promoter	11	3.26	8.35	cytochrome P450
LOC_Os10g37459	Promoter	8	3.21	12.17	hypothetical protein
LOC_Os10g38100	Promoter	18	3.34	10.67	thaumatin-like protein precursor
LOC_Os10g39330	Promoter	13	2.94	7.46	Eukaryotic aspartyl protease domain containing protein
LOC_Os10g39400	Promoter	13	3.02	13.62	expressed protein
LOC_Os10g40300	Promoter	24	7.04	7.09	expressed protein
LOC_Os10g40720	Promoter	12	3.52	11.13	expansin precursor
LOC_Os10g40920	Promoter	10	3.22	12.22	pentatricopeptide
LOC_Os10g41480	Promoter	10	3.38	7.11	phospho-2-dehydro-3-deoxyheptonate aldolase, chloroplast precursor
LOC_Os10g42390	Promoter	11	3.76	6.96	zinc finger, C3HC4 type domain containing protein
LOC_Os11g01010	Promoter	11	4.33	4.56	autophagy-related protein 8D
LOC_Os11g01050	Promoter	10	2.86	12.24	exo70 exocyst complex subunit domain containing protein
LOC_Os11g02250	Downstream	9	3.23	14.32	zinc finger, C3HC4 type domain containing protein
LOC_Os11g03360	Exon	9	3.5	12.25	RNA-directed DNA polymerase
LOC_Os11g04380	Promoter	18	5.47	14.08	domain of unknown function, DUF250 domain containing protein
LOC_Os11g04580	Promoter	18	6.18	7.83	long cell-linked locus protein
LOC_Os11g04690	Promoter	13	3.16	10.05	zinc finger, C3HC4 type domain containing protein
LOC_Os11g05940	Promoter	13	3.47	11.15	expressed protein
LOC_Os11g07225	Promoter	9	2.75	12.92	expressed protein
LOC_Os11g07330	Promoter	8	3.39	8.36	expressed protein
LOC_Os11g08480	Promoter	14	4.29	14.33	expressed protein
LOC_Os11g08780	Promoter	11	3.23	10.87	hypothetical protein
LOC_Os11g10800	Promoter	11	3.19	4.16	dirigent
LOC_Os11g11630	Promoter	13	3.81	7.61	expressed protein
LOC_Os11g12260	Promoter	7	3.48	7.55	non-TIR-NBS-LRR type resistance protein
LOC_Os11g12420	Promoter	5	7.06	9.58	serpin domain containing protein
LOC_Os11g13620	Promoter	11	3.69	7.53	expressed protein
LOC_Os11g13720	Promoter	9	3.63	13.46	expressed protein
LOC_Os11g13770	Promoter	11	3.5	7.48	expressed protein
LOC_Os11g14544	Promoter	12	2.9	13.6	expressed protein
LOC_Os11g16600	Promoter	10	3.01	7.82	hypothetical protein
LOC_Os11g17560	Promoter	11	3.29	11.25	expressed protein
LOC_Os11g19030	Promoter	10	3.33	12.21	FAR1 family protein
LOC_Os11g19710	Exon	10	2.79	13.23	expressed protein
LOC_Os11g20280	Promoter	10	4.08	4.64	expressed protein
LOC_Os11g20580	Promoter	12	3.31	10.93	expressed protein
LOC_Os11g21930	Promoter	14	3.74	14.06	hypothetical protein
LOC_Os11g22890	Promoter	9	4.25	5.3	expressed protein
LOC_Os11g24374	Intron	14	3.65	9.18	OsSCP55 - Putative Serine Carboxypeptidase homologue
LOC_Os11g27020	Promoter	9	3.34	11.96	expressed protein
LOC_Os11g27329	Exon	11	3.54	4.37	OsSCP62 - Putative Serine Carboxypeptidase homologue
LOC_Os11g30450	Promoter	10	3.23	7.72	conserved hypothetical protein
LOC_Os11g31280	Promoter	10	3.65	2.76	expressed protein
LOC_Os11g31360	Promoter	18	3.67	13.02	no apical meristem protein
LOC_Os11g31770	Promoter	10	3.04	7.52	expressed protein
LOC_Os11g33450	Exon	10	3.24	12.26	plant protein of unknown function domain containing protein
LOC_Os11g33970	Promoter	11	3.62	8.54	plant protein of unknown function domain containing protein
LOC_Os11g34230	Promoter	12	3.67	2.83	expressed protein
LOC_Os11g34770	Promoter	15	3.38	13.75	maf
LOC_Os11g35120	Promoter	11	3.3	8.62	OsWAK116 - OsWAK receptor-like cytoplasmic kinase OsWAK-RLCK
LOC_Os11g35750	Promoter	8	2.86	13.88	expressed protein
LOC_Os11g36980	Promoter	8	3.31	8.18	expressed protein
LOC_Os11g37580	Promoter	9	2.82	13.53	expressed protein
LOC_Os11g38340	Promoter	10	2.86	13.96	expressed protein
LOC_Os11g38520	Promoter	10	4.12	8.81	expressed protein
LOC_Os11g39850	Promoter	9	3.05	12	expressed protein
LOC_Os11g41350	Promoter	15	3.5	7.07	MBTB67 - Bric-a-Brac, Tramtrack, Broad Complex BTB domain with Meprin and TRAF Homology MATH domain
LOC_Os11g42120	Promoter	7	4.57	5.87	expressed protein
LOC_Os11g43070	Promoter	11	3.53	10.22	expressed protein
LOC_Os11g43980	Exon	12	3.57	10.84	peroxidase precursor
LOC_Os11g44880	Promoter	13	2.8	12.24	kinesin-4
LOC_Os11g45110	Promoter	9	4.87	9.43	hypothetical protein
LOC_Os11g45510	Promoter	7	6.25	11.99	expressed protein
LOC_Os11g45620	Promoter	6	2.96	13.34	rust-resistance protein Lr21
LOC_Os11g45960	Promoter	11	5.28	8.85	expressed protein
LOC_Os11g47240	Promoter	7	4.61	1.43	leucine-rich repeat receptor protein kinase EXS precursor
LOC_Os11g47860	Promoter	9	4.13	13.27	expressed protein
LOC_Os11g47960	Promoter	7	4.41	7.1	expressed protein
LOC_Os12g04150	Promoter	9	2.9	11.13	alpha/beta hydrolase fold
LOC_Os12g04410	Promoter	8	2.84	12.25	BTBA6 - Bric-a-Brac,Tramtrack, Broad Complex BTB domain with Ankyrin repeat region
LOC_Os12g04610	Promoter	9	3.1	7.3	expressed protein
LOC_Os12g07110	Promoter	11	3.65	11.71	acyl-CoA synthetase protein
LOC_Os12g07370	Promoter	19	6.87	11.45	csAtPR5
LOC_Os12g07740	Promoter	9	4.06	7.77	eukaryotic translation initiation factor 2 subunit gamma
LOC_Os12g11550	Promoter	6	3.12	6.9	hypothetical protein
LOC_Os12g12140	Promoter	9	3.55	9.25	expressed protein
LOC_Os12g12550	Promoter	8	3.74	7.1	expressed protein
LOC_Os12g12830	Promoter	7	3.69	8.78	latency associated nuclear antigen
LOC_Os12g13174	Promoter	14	6.01	11.98	expressed protein
LOC_Os12g13680	Promoter	13	3.46	7.55	hypothetical protein
LOC_Os12g14730	Promoter	11	3.63	12.24	hypothetical protein
LOC_Os12g15370	Promoter	16	4.31	13.34	expressed protein
LOC_Os12g17250	Promoter	11	3.66	7.01	expressed protein
LOC_Os12g18070	Promoter	14	3.24	13.42	expressed protein
LOC_Os12g18729	Downstream	10	3.82	8.31	expressed protein
LOC_Os12g19030	Intron	12	3.01	5.86	copine
LOC_Os12g19910	Promoter	12	3.1	5.72	expressed protein
LOC_Os12g23300	Promoter	13	3.23	8.53	expressed protein
LOC_Os12g23780	Promoter	10	2.81	8.74	expressed protein
LOC_Os12g23970	Promoter	12	3.26	9.78	expressed protein
LOC_Os12g24980	Promoter	13	2.65	9.86	expressed protein
LOC_Os12g25130	Promoter	13	3.68	13.29	CRP8 - Cysteine-rich family protein precursor
LOC_Os12g25660	Promoter	10	2.83	10.02	cytochrome P450
LOC_Os12g26220	Promoter	11	5.22	1.28	expressed protein
LOC_Os12g27254	Promoter	9	3.31	4.37	transferase family protein
LOC_Os12g28550	Promoter	8	2.7	7.22	ATPase, AAA family domain containing protein
LOC_Os12g29300	Promoter	12	3.43	7.23	CESA10 - cellulose synthase
LOC_Os12g29605	Promoter	12	3.54	10.74	expressed protein
LOC_Os12g29610	Promoter	10	2.89	14.08	expressed protein
LOC_Os12g29710	Promoter	8	3.71	10.93	NBS-LRR disease resistance protein
LOC_Os12g31420	Promoter	12	3.08	13.87	expressed protein
LOC_Os12g31560	Downstream	8	4.15	11.37	protein kinase
LOC_Os12g31680	Promoter	8	3.5	2.72	expressed protein
LOC_Os12g31710	Promoter	13	2.91	12.26	universal stress protein domain containing protein
LOC_Os12g34820	Promoter	9	3.06	11.97	expressed protein
LOC_Os12g35270	Promoter	13	4.21	1.49	expressed protein
LOC_Os12g35710	Promoter	9	3	11.36	uncharacterized protein At4g06744 precursor
LOC_Os12g35980	Promoter	10	3.1	14.29	hypothetical protein
LOC_Os12g36980	Promoter	10	3.47	7.31	expressed protein
LOC_Os12g40790	Promoter	12	3.72	13.77	zinc finger family protein
LOC_Os12g40830	Promoter	8	3.81	7.17	kinase, pfkB family
LOC_Os12g42260	Promoter	11	3.17	13.59	initiation factor 2 subunit family domain containing protein
LOC_Os12g43430	Promoter	10	7.27	9.55	thaumatin
LOC_Os12g43670	Promoter	11	3.21	11.01	ergosterol biosynthetic protein 28
