# Supplementary material for: Early selection of bZIP73 facilitated adaptation of japonica rice to cold climates
Source: Nat Commun. 2018 Aug 17;9:3302. doi: 10.1038/s41467-018-05753-w (PMC6098049; doi:10.1038/s41467-018-05753-w)
Supplement: Supplementary file 5 — Supplementary Data 3 [file 41467_2018_5753_MOESM5_ESM.xlsx]

## Sheet: Suppl Data 3
Supplementary Data 3. Distribution of G-boxes in promoters of OsNCED3, OsNCED5, and peroxidase precursor genes.
Gene name	Promoter sequence*
LOC_Os01g22249 (Peroxidase 71 precursor)	TCACTTACGGTCCGCCAAAAAACAAAAGGGTCCGGCGTTCAGAAAAATCTTTCCAGTGGTAGTGTGTTGCTCTCGGCCTCGGCCATTCTAGTATGAATGGCAGAGGATACGTTACTGAATTGGAGTGGGTTGCTAACACATTCCCCAACGAAAATATATGCTTTCTCTCACAAGGGAAATAACAGTTATTATAGATGCGATTCACGTTGTTGACACACGCCTTCGAACAACCAGAGCATGGGCTCACGTACGTATACCCCACCAAACACAAACATGTGTGTACCAAAATTCATGAACGAGTGTCAAATCAAGAAGTAATCAGTTGCAAATCCTCGATCAGCTCTTATCTATACTATCAGGACTCCGTCCGCCGGAGAAGATTGACGCCCACAGACATTC…
LOC_Os03g02920 (peroxidase precursor)	TTAGTACAAACCGACCACGCTACGGTGCGTTCCGGAGGACACGGTTGGCTTGTTCTGAAGTGTGATATAGCGAAATTTATAGGAGTACTTAAGTTTGGATCAGGAGTGTGCTGGAAGCAGGGCACATCCAGCCATTTCTTCCAGACCGTCAGTTTCACATCCCAATCGTTAAATGTTCAGGTAATAAAGTCGCAAAATTCACAAGCTCAAAACAGCAGACGTGATTCCGAGGGACCTCTGTCTTGAAACATCCATTGTCCCATCATTTACTTTAGCAATAATCGCATGCTGATGTAGTACTACTACTCCAGGGCCCAGATTTGCATGGGGACAACTGACAAGGTGAGAACAGAGAAGAAAGTTCCAAGCTACAGAAGAAGAAAAGAAAACAAATAAGAG…
LOC_Os03g32050 (peroxidase precursor)	GCTTTGAAAGATAAATCTATATATGTTGTTCTAGTTTTTTTAAATTAATTATTTTTAAAGTTATTGATGGTCAAAGTTATAAAAGTTTACCTCTCAACTTTTGTAACACCCTACCTTCAAAATTCGCATTAGTCCGCTCTACACGTTGAGCGGACCCCCACGTTCGTATGGTATCCCGCTTACACTTTCGTCCTCGCTTTGTGTAAAAGGGTTAACCCGGGGATACCATGGTTGGAGCACCAAGGCTTATAAGCAGGCCCTCACCCATCTAAACTTCTAAGGTGGTACTAAACCACCACTACACATCTACTTCTGGGCCACATGGGCCAAACACCACATGAGCCAAACACACGCTACTAGGCTTCAAACGGGCTGGGTGTTACAACTTTGTCCAAAACA…
LOC_Os04g59210 (peroxidase precursor)	TCCCGGTCCCATGTCACCGACAAATTGGATTCGGAATTGATCTCGACGATCGATCGCGGATTGAGATCTTGAGATGGCACGGACACTAGACAACAAGCAAAGAAACAAATTTCGCAATTAGGGTTTTTAAGAGATAATTTTCCCGCTAGGCGCCACGACGGAACGGGCGCTACATCTTATCTCTTCTTCCTCTGTCTCCTCCCTCATCCATCGAGCACCGAGCTCTGATATGGGCTCAACGAGGTGGCACCGGAGGAGATATACGCTTGGGTTCAATGAGCTAGCGATGCTAGGCAAGTCATCACCGAAAACAATTTGATGTACTTCGACATTCGCTGCAACTGCCGCTCGATGCCCTTCCACGATGACTTGGCCGCCACTGCCACACACTCGGCGGTG…
OsNCED3 (LOC_Os03g44380)	GCCGGGCACCGCAGCGAATTACGACTTGGGAGGGCGTGCTGGCCTTGTCTGACTGTCCTCGTACGCGAACAAGCCTCAGCGTTCGTCCCTTGTCGACGATGGTCGGTGGTGGGTCGGCCGATGGCGCTTTGTCGATCACCTCGGCGCTCACTCAGCACGCGCGTTTCGCTTCAATTCTCACACACGAGACTGTCCGTACGCCGGGGCTCTCGTGTTGTGCCAGCACCGAAGGTTTAGTACGTCCTGTATCTCGTCCCTGTCAATGTCTGCGGCGCCGGCGGCTGCGGTGTTTGTTACTGTGTCCCATGCAAACAATCTTGGTGATGAGAAACCTTGGTAGTATCGTTGCCAAGGAGGGGGGGTTTATCTCCCCGGGGGAACAGAACACTCCAGGGCGCA…
OsNCED5 (LOC_Os12g42280)	CAATAAATGTGGTGAAGGAAAACTCCACTGCTAAATCTAATTTCACGATCGAATTCTGAAATTCAAAATGATATATAGAAATGTTAGAAACAGCGCCAAGCGTCTTCTAAATCTCCCAGGCGCTTAAAACTTAGCTTGATAAAATAAATCCTTAAAAGTTTCATGCTTTACGCTCAATACACCCACCCAACTAATTTTCAATTATAGGAGCCTGCCCATTGCAAAGCCCAGGTTGTATATTACTAATAACAGAAAAATATAAGAGAGAACTGATAAATAAGAGTAAACAAACTAAAGAGAGGAAAAGAGAGAAAAAAATAAAGAGAATAAAGGAAAATTGAGGCAAACAATAAAAATGACGAGGGCATAAGAAAAGAAGTAAAAGTAGAAATAAAATAA…
Ubiqutin (LOC_Os03g13170)	ATGCAAATCTTCGTGAAGACCCTGACTGGGAAGACCATCACCCTCGAGGTGGAGAGCAGCGACACCATCGACAATGTCAAGGCTAAGATCCAGGACAAGGAGGGAATCCCGCCGGACCAGCAGCGGCTGATCTTCGCCGGGAAGCAGCTGGAGGACGGACGCACCCTGGCTGACTACAACATCCAGAAGGAGTCCACCCTCCACCTCGTCCTCAGGCTCCGTGGCGGTATCATCGAGCCGTCGCTTCAGGCGCTTGCCCGCAAGTACAACCAGGACAAGATGATCTGCCGCAAATGCTATGCGCGCCTGCACCCTAGGGCTGTCAACTGCCGCAAGAAGAAGTGTGGTCACAGCAACCAGCTGAGGCCCAAGAAGAAGATCAAGAACTAG
*The 1 Kb promoter sequences were retrieved from the MSU Rice Genome Annotation Project (RGAP) database (http://rice.plantbiology.msu.edu). G-boxes are shown in red color. Sequences in blue color indicate primers used in ChIP-qPCR. Underlined sequences indicate primers used as probes for EMSA. Start codons were marked in green color.
