# Supplementary material for: Early selection of bZIP73 facilitated adaptation of japonica rice to cold climates
Source: Nat Commun. 2018 Aug 17;9:3302. doi: 10.1038/s41467-018-05753-w (PMC6098049; doi:10.1038/s41467-018-05753-w)
Supplement: Supplementary file 6 — Supplementary Data 4 [file 41467_2018_5753_MOESM6_ESM.xlsx]

## Sheet: Suppl Data 4
Supplementary Data 4. The low-temperature seedling survivability (LTSS) of the USDA mini-core population and the functional polymorphism (FNP) of the bZIP73 gene.
ID	Plant name	Country	Subpopulation	LTSS (%)	bZIP73_FNP
T4176	Daudzai Field Mix	Pakistan	admixture	4.98	A
L4105	IR 238	Philippines	admixture	4.1	A
F4052	Manga Kely 694	Madagascar	admixture	2.69	A
L4106	IARI 6621	India	admixture	27.13	A
P4134	LA PLATA GENA F.A.	Argentina	admixture	5.37	A
N4125	79	Guyana	admixture	35.05	A
F4059	Red	Pakistan	admixture	14.14	A
P4136	Gasym Hany	Azerbaijan	admixture	32.5	A
C4023	Red Khosha Cerma	Afghanistan	admixture	74.23	A
F4051	WW 8/2290	Netherlands	admixture	0.91	G
A4005	C 5560	Thailand	admixture	16.82	G
K4092	Buphopa	Myanmar	admixture	30.15	G
A4004	RD 218	Dominican Republic	admixture	30.25	G
P4138	KAUKKYI ANI	Myanmar	admixture	29.39	G
D4031	Khao Luang	Laos	admixture	59.98	G
C4030	Khao Phoi	Laos	admixture	60.6	G
R4160	Santhi 990	Pakistan	admixture	37.19	G
A4001	Karang Serang	Indonesia	admixture	54.06	G
H4072	Ak Tokhum	Azerbaijan	admixture	57.28	G
A4006	LEAH	United States	admixture	60.41	G
H4073	BHIM DHAN	Nepal	admixture	70.96	G
L4104	WC 4443	Bolivia	admixture	55.55	G
S4163	Jyanak	Bhutan	admixture	45.48	G
N4129	Botika S/R	Zaire	admixture	70.12	G
J4081	Ragasu	Taiwan	admixture	87.15	G
P4133	A 152	Bangladesh	admixture	73.3	G
G4067	Jumli dhan	Nepal	admixture	74.91	G
L4101	CSORNUJ	Hungary	admixture	65.55	G
K4098	NANTON NO. 131	Taiwan	admixture	71.52	G
L4103	LUSITANO	Portugal	admixture	82.69	G
B4016	Sel. No. 388	Uruguay	admixture	88.95	G
C4028	H57-3-1	Argentina	admixture	74.66	G
K4099	2	Afghanistan	admixture	77.77	G
J4082	Tobura	Taiwan	admixture	90.81	G
K4100	Vary Tarva Osla	Portugal	admixture	94.06	G
M4120	Manga 629	Madagascar	admixture	1.18	N
B4018	81B/25	Suriname	admixture	12.89	N
P4131	Shimla Early	Iraq	admixture	7	N
L4110	Hsin Hsing Pai Ku	Taiwan	admixture	13.72	N
J4086	GPNO 5055	United States	admixture	54.05	N
X4207	Lua Chua Chan	Vietnam	admixture	49.56	N
K4095	TAINO 38	Taiwan	admixture	39.54	N
P4137	DARMALI	Nepal	admixture	40.69	N
J4084	Yong Chal Byo	Korea South	admixture	82.45	N
T4175	HKG 98	Mali	aus	3.87	A
T4172	P 35	India	aus	9.78	A
L4109	ARC 6578	India	aus	4.43	A
G4068	N-2703	Nepal	aus	2.86	A
D4039	Doble Carolina	Uruguay	aus	5.76	A
P4132	Montakcl	Egypt	aus	4.09	A
N4122	Tauli	Nepal	aus	16.14	A
R4159	DNJ 121	Bangladesh	aus	7.5	A
C4024	Safut Khosha	Afghanistan	aus	21.29	A
C4029	IARI 6626	India	aus	12.96	A
T4178	Karabaschak	Bulgaria	aus	12.34	A
T4173	CAROLINO 164	Chad	aus	12.95	A
S4166	Dhan	Nepal	aus	7.97	A
K4097	Dular	India	aus	5.64	A
R4151	Gallawa	Sri Lanka	aus	14.29	A
R4156	DNJ 179	Bangladesh	aus	10.61	A
M4111	99216	India	aus	10.84	A
R4157	DJ 24	Bangladesh	aus	28.87	A
G4070	PHUDUGEY	Bhutan	aus	37.42	A
R4158	DJ 102	Bangladesh	aus	18.32	A
R4155	Nang Bang Bentre	Vietnam	aus	31.43	A
N4124	Dara	Indonesia	aus	29.55	A
R4153	Karayal	Sri Lanka	aus	31	A
Q4150	C.B. II	Japan	aus	31.62	A
X4208	Sereno	Jamaica	aus	12.38	G
X4206	NSGC 5953	Myanmar	aus	35.49	G
S4162	SL 22-620	Sierra Leone	aus	22.47	G
S4161	UZ ROS 7-13	Uzbekistan	aus	4	N
D4036	NC 1/536	Pakistan	aus	1.54	N
T4171	Padi Tarab Arab	Malaysia	aus	0	N
M4116	SORNAVARI	Mali	aus	3.64	N
E4046	PATNAI 6	Myanmar	aus	15.24	N
N4128	Saraya	Fiji	aus	4.82	N
G4069	TCHAMPA	Iran	aus	11.01	N
T4174	ASWINA 330	Bangladesh	aus	28.48	N
R4152	Ittikulama	Sri Lanka	aus	25.94	N
W4197	TOg 7161a	Senegal	indica	0	A
W4196	TOg 7135	Senegal	indica	5.08	A
W4194	GPNO 25912	El Salvador	indica	1.76	A
Y4215	SOC NAU	Vietnam	indica	0	A
X4210	Nahng Sawn	Thailand	indica	1.25	A
Q4146	YOU-I B	China	indica	0.43	A
Q4141	IR 58614-B-B-8-2	Philippines	indica	0	A
P4140	CNTLR80076-44-1-1-1	Thailand	indica	0.43	A
N4130	CO 13	India	indica	0	A
N4127	TONO BREA 439	Dominican Republic	indica	0.42	A
N4126	B805D-MR-16-8-3	Indonesia	indica	3.75	A
N4121	Sapundali Local	India	indica	0	A
M4118	IR 2061-214-2-3	Philippines	indica	0	A
K4096	17-9-4	Mexico	indica	2.56	A
K4093	Juppa	Nepal	indica	1.5	A
J4088	Pan Ju	China	indica	19.91	A
G4062	IR 4482-5-3-9-5	Philippines	indica	0	A
G4061	BKN 6987-68-14	Thailand	indica	0	A
F4056	MAHSURI	Malaysia	indica	0	A
F4055	GUYANE 1	Chad	indica	1.33	A
E4049	Anandi	India	indica	2	A
E4048	Djimoron	Guinea	indica	0	A
E4044	PD 46	Sri Lanka	indica	0	A
D4037	Won Son Zo No. 11	Korea	indica	5.33	A
D4034	Warrangal Culture 1252	India	indica	0	A
B4019	Chin Chin	Panama	indica	0	A
B4014	BERLIN	Costa Rica	indica	1.05	A
A4010	Ao Chiu 2 Hao	China	indica	15.43	A
X4201	NSGC 5944	United States	indica	9.48	A
S4168	Romeno	Portugal	indica	4.7	A
D4040	Ai Chueh Ta Pai Ku	Taiwan	indica	0.91	A
M4113	Tranoeup Beykher	Cambodia	indica	3.5	A
R4154	Srav Prapay	Cambodia	indica	2.33	A
M4112	Shui Ya Jien	Hong Kong	indica	0.83	A
M4119	TAINUNG 45	Taiwan	indica	0.95	A
A4002	Mayang Khang	Indonesia	indica	16.71	A
F4057	INIAP 7	Ecuador	indica	5.98	A
Q4143	KECHENGNUO NO. 4	China	indica	9.54	A
W4200	HG 24	Burkina Faso	indica	10.81	A
W4195	TOG 7102	Mali	indica	4.7	A
H4080	Kin Shan Zim	China	indica	12.04	A
G4066	Bakiella 1	Sri Lanka	indica	5.56	A
S4165	TOg 7025	Sierra Leone	indica	17.93	A
Q4144	4484	China	indica	15.64	A
P4135	UZ ROS 59	Uzbekistan	indica	6.65	A
M4117	TD 70	Thailand	indica	10.41	A
E4043	TJ	Guyana	indica	24.35	A
G4065	IR 9660-48-1-1-2	Philippines	indica	57.58	A
Q4142	CM1_ HAIPONG	Vietnam	indica	48.97	A
X4204	A100943-R	Myanmar	indica	0	G
X4203	NSGC 5935	India	indica	23.86	G
X4202	PI269727	Honduras	indica	32.63	G
E4047	K8C-263-3	Suriname	indica	42.07	G
M4115	AKP 4	India	indica	0	N
M4114	10340	Italy	indica	6.08	N
H4074	RP2151-173-1-8	India	indica	4.86	N
F4060	Dichroa Alef Uslkij	Kazakhstan	indica	0	N
E4045	Acheh	Malaysia	indica	0	N
X4205	W 1193	Brazil	indica	2.25	N
H4076	ECIA76-S89-1	Cuba	indica	8.91	N
Q4145	4595	China	indica	14.41	N
H4079	Toga	India	indica	15.77	N
E4050	Chun 118-33	China	indica	10.37	N
F4054	Nam Dawk Mai	Thailand	indica	9.24	N
J4087	Kao Chio Lin Chou	Taiwan	indica	31.65	N
E4041	Thang 10	Vietnam	indica	25.09	N
Y4217	WONG CHIM	Hong Kong	NA	#N/A	G
H4075	HB-6-2	Hungary	temperate japonica	51.22	G
D4038	Chacareiro Uruguay	Uruguay	temperate japonica	66.59	G
D4032	J.P. 5	Australia	temperate japonica	76.91	G
Q4147	CHUNJIANGZAO NO. 1	China	temperate japonica	73.89	G
B4020	Italica Carolina	Poland	temperate japonica	71.94	G
C4025	NORIN 11	Japan	temperate japonica	60.31	G
F4053	BLUE STICK	Fiji	temperate japonica	62.49	G
C4021	KRASNODARSKIJ 424	Russian Federation	temperate japonica	61.1	G
G4064	KUBANETS 508	Russian Federation	temperate japonica	89.91	G
B4017	SHIMIZU MOCHI	Japan	temperate japonica	69.09	G
K4091	Somewake	Japan	temperate japonica	72.54	G
Y4211	ARC 10633	India	temperate japonica	81.85	G
K4094	Ardito	Italy	temperate japonica	74.29	G
Q4148	Egyptian Wild Type	Turkey	temperate japonica	87.83	G
B4012	Bombilla	Spain	temperate japonica	73.74	G
T4177	JP 5	Pakistan	temperate japonica	87.72	G
T4179	Hi Muke	Kazakhstan	temperate japonica	92.06	G
Y4216	Heo Trang	Vietnam	temperate japonica	89.84	G
N4123	Bombon	Spain	temperate japonica	73.04	G
C4022	Pergonil 15	Portugal	temperate japonica	88.89	G
P4139	Celiaj	Azerbaijan	temperate japonica	72.78	G
J4083	Tamanishiki	Japan	temperate japonica	81.65	G
A4000	Nipponbare	Japan	temperate japonica	#N/A	G
S4167	Spin Mere	Afghanistan	temperate japonica	61.45	N
J4090	6360	Turkey	temperate japonica	50.41	N
Q4149	A 5	Japan	temperate japonica	74.71	N
C4027	UZ ROSZ M38	Uzbekistan	temperate japonica	72.96	N
L4108	Gazan	Afghanistan	temperate japonica	91.37	N
H4071	WIR 3039	Tajikistan	temperate japonica	90.41	N
J4089	Niwahutaw Mochi	Japan	temperate japonica	84.29	N
S4170	Tia Bura	Indonesia	tropical japonica	41.37	G
W4199	TOg 7267	Cameroon	tropical japonica	44.85	G
A4008	TAICHU MOCHI 59	Taiwan	tropical japonica	39.76	G
D4033	C 8429	Papua New Guinea	tropical japonica	67.2	G
B4011	Criollo Chivacoa 2	Venezuela	tropical japonica	62.07	G
Y4212	Simpor	Brunei	tropical japonica	43.78	G
W4193	WIR 911	Russian Federation	tropical japonica	49.13	G
G4063	MOROBEREKAN	Guinea	tropical japonica	72.94	G
X4209	A 36-3	Myanmar	tropical japonica	69.91	G
A4007	Quinimpol	Philippines	tropical japonica	77.84	G
E4042	Sipirasikkam	Indonesia	tropical japonica	53.8	G
H4077	WC 3532	Peru	tropical japonica	67.83	G
Y4214	FUJISAKA 5	Japan	tropical japonica	76.45	G
B4013	Secano do Brazil	El Salvador	tropical japonica	57.23	G
Y4213	Coppocina	Bulgaria	tropical japonica	85.51	G
A4009	WC 2811	Micronesia	tropical japonica	90.36	G
F4058	Onu B	Zaire	tropical japonica	88.01	G
L4107	Mitak	Indonesia	tropical japonica	70.14	G
J4085	Grassy	Haiti	tropical japonica	92.07	G
B4015	British Honduras Creole	Belize	tropical japonica	92.14	G
S4169	AMANE	Sri Lanka	tropical japonica	87.72	G
L4102	R 67	Senegal	tropical japonica	91.33	N
D4035	Padi Pohon Batu	Malaysia	tropical japonica	61.42	N
A4003	E B Gopher	United States	tropical japonica	65.7	N
C4026	R 75	Senegal	tropical japonica	62.26	N
H4078	GPNO 1106	Guatemala	tropical japonica	89.02	N
W4198	TOg 7257	Chad	tropical japonica	90.6	N
