# Supplementary material for: Early selection of bZIP73 facilitated adaptation of japonica rice to cold climates
Source: Nat Commun. 2018 Aug 17;9:3302. doi: 10.1038/s41467-018-05753-w (PMC6098049; doi:10.1038/s41467-018-05753-w)
Supplement: Supplementary file 7 — Supplementary Data 5 [file 41467_2018_5753_MOESM7_ESM.xlsx]

## Sheet: Suppl Data 5
Supplementary Data 5. Primers used in real time PCR analysis and construction of vectors.
Primers used in real time PCR analysis
Gene*	Forward sequence (5'-3')	Reverse sequence (5'-3')
OsbZIP73	TCAGTTCCCACTACCACAGCAACA	TACCACAGGGAGCAATTCCTGGAT
OsbZIP71	TGTGTGCCCTAACTGACATCCTGA	AAGTCTATGGGTGGCTGGTTCCAT
OsbZIP07	CCGTAAGCCTCTGGGAAATAG	CTTGACTTCCTCCTCCAAGAAA
OsbZIP12	CAGGAGGAGCAACATCAGAAA	CCACTCCATCGAGTTTGTTCT
OsbZIP30/RF2b	GAGACACAACTGGGCTTTCT	CTCTCCAGTTCCTGCTTTAGTG
OsbZIP31	AGATCTCCAACCGGGAGT	GATCGTCTGCTCGAACGTC
OsbZIP67	CTCCAAACCCTCCCTTCTTC	CAGCAGTGGCTTCTTGGA
LOC_Os12g09250	GCTTTACAGACAGAGGGTGTAG	GCCGTTGTTTCAAGGCTTTAT
OsbZIP17	CAGGCTAAGGAAGAAGGCTTAC	GCACCCTGAGTTCTTGATCTT
LOC_Os02g10150	CCTTGCCATCTCCAATCTCTC	CAGAGCCAACTAACCAACCTAA
OsbZIP23	GAAGGTTGTCGAGAGAAGACAG	TGCTACCTCAGCTTCCAATTC
OsbZIP33/REB	CCTTGAGAGCAAAGGTGAAGA	GCTGAGGGATGACATATCAGAAG
OsbZIP44	GGCTGAGGTGATCAGGTTAAG	GGCTTCTGGTAAGGGAATGT
OsbZIP68	CGAGATAACTGACGGTCGTATG	CGATGACTGTTGTTGCTGTATTT
OsbZIP28	GTGGAGCTATTGTGCCTTCT	TCTTGCAGCCTCACGATTT
OsbZIP53	AGGAAGTACAGGGAGAAGAAGA	TCATGAGCTGCTGGTTTAGAG
OsbZIP59	GAGGAGTCGTCTGATACTAGAGAT	CTCACCTTCTGCCGATGTATT
OsbZIP64	CCAAGCCTCGAGACAAGAT	GTCTCCAGGTTCTGGATGTAAG
OsbZIP70	CCCTAATCTTCCCTTGCCTAAC	GTGTCCTCCTTCCTTCTCTTTC
OsbZIP74	GCATCTGCAGGAGCTTATGA	GAGGGTCTGCCTTTGTTCTT
OsbZIP75	GCAAACCCTGCAAACAGAAG	AGACGTAGCTTCAGTTCACTATTC
OsbZIP87	CGTGGAGCAGGAGAACAC	CGGAGCACCTCGTTGAC
OsbZIP14	CTCTCCTGCATCAACACCAAC	ATCTGAAGAGGTCGTCGAAGG
OsbZIP36	CCAGACAGAAGCAACTACACTAT	CCATTGTTTGCACCCGTATTT
OsNCED3	AGGATATGCTCACATACAGCGGCA	AGAATCTCACCGAATTGGACGCC
OsNCED5	TGGCAAGAAGAAGGATGGGCTGAA	TCCAGCACATTCGTGATGAACCCT
LOC_Os01g22249	GGTGAACGCGACGATGAA	CACCTCTATGTTGCCCATCTT
LOC_Os03g02920	CGCCTTTGACACCAACTACTA	AACGAGTCCGGGTTGTTG
LOC_Os03g32050	GCTTTCTCCAACAAGGGACT	GTCGATGTCGGTATCGTTGTAG
LOC_Os04g59210	CCTTCGACAACGCCTACTAC	TCCTTGATGAGCGCCATATC
Ubiquitin	GCTCCGTGGCGGTATCAT	CGGCAGTTGACAGCCCTAG
Primers used in ChIP-qPCR analysis
Gene	Forward sequence (5'-3')	Reverse sequence (5'-3')
OsNCED3	AAGCTGAACAGCAGCCAAG	CGTGGGCGGTTTGAACG
OsNCED5	AGTGTCCAAGTCCACTGAG	AGGAGGAGAGGGAGGAG
LOC_Os01g22249	TGAATGGCAGAGGATACGTTAC	CTTCTTGATTTGACACTCGTTCAT
LOC_Os03g02920	TTCCAGACCGTCAGTTTCAC	GATGGGACAATGGATGTTTCAAG
LOC_Os03g32050	TTTGTAACACCCTACCTTCAAA	GTAGATGTGTAGTGGTGGTTTAG
LOC_Os04g59210	GCACGGACACTAGACAACAA	GAGGAGACAGAGGAAGAAGAGA
Ubiquitin	GCTCCGTGGCGGTATCAT	CGGCAGTTGACAGCCCTAG
Primers used in EMSA analysis
Gene*	Sequence (5'-3')
OsNCED3	CGCGTCGCCCTGCCTCCCCCCGGAGCGCACCACGTGGGCACCCAACCCCCTCTCCCAGCCCAAAGCAAAT
OsNCED3(MG)	TGTGCGATCGACGCGATATGGCGACGATCAAGGCGCCAGGATATGCTCACATACAGCGGCAGCACGGCAG
OsNCED5	TCCGGCGAATCCACCACGTGGTCTCCTCTCCCAACTTCACCTCCTCCTCTTCCCCCCTCCTCCCTCTCCT
OsNCED5(MG)	TCCGGCGAATCCACCAAGGGGTCTCCTCTCCCAACTTCACCTCCTCCTCTTCCCCCCTCCTCCCTCTCCT
Primers used in vector construction
Vector*	Forward sequence (5'-3')	Reverse sequence (5'-3')
AD-73Jap	GGAATTCCATATGATGCTGCACCACCATTACCATGG	CGGAATTCAATATTCTCGCATGGCTGTGAGGAG
BD-73Jap	GGAATTCCATATGATGCTGCACCACCATTACCATGG	CGGAATTCAATATTCTCGCATGGCTGTGAGGAG
AD-73Ind	GGAATTCCATATGATGCTGCACCACCATTACCATGG	CGGAATTCAATATTCTTGCATGGCTGTGAGGAG
BD-73Ind	GGAATTCCATATGATGCTGCACCACCATTACCATGG	CGGAATTCAATATTCTTGCATGGCTGTGAGGAG
BD-73N1	GGAATTCCATATGATGCTGCACCACCATTACCATGG	CGGAATTCCTGCTTGCGCATGCGCGA
BD-73N2	GGAATTCCATATGATGCTGCACCACCATTACCATGG	CGGAATTCTTGCATGAGGTGCTCGAGCT
BD-73M	GGAATTCCATATGGAGGAGCGGAGGCGGCGG	CGGAATTCTTGCATGAGGTGCTCGAGCTT
BD-73JapC1	GGAATTCCATATGGCGGCAGCTCAGCGAGCT	CGGAATTCAATATTCTCGCATGGCTGTGAGGAG
BD-73JapC2	GGAATTCCATATGGAGGAGCGGAGGCGGCGG	CGGAATTCAATATTCTCGCATGGCTGTGAGGAG
BD-73IndC1	GGAATTCCATATGGCGGCAGCTCAGCGAGCT	CGGAATTCAATATTCTTGCATGGCTGTGAGGAG
BD-73IndC2	GGAATTCCATATGGAGGAGCGGAGGCGGCGG	CGGAATTCAATATTCTTGCATGGCTGTGAGGAG
73Jap::GFP	CGCGGATCCATGCTGCACCACCATTACCATGG	ACGCGTCGACAATATTCTCGCATGGCTGTGAGGAG
73Ind::GFP	CGCGGATCCATGCTGCACCACCATTACCATGG	ACGCGTCGACAATATTCTTGCATGGCTGTGAGGAG
73Jap::GST	CGCGGATCCATGCTGCACCACCATTACCATGG	ACGCGTCGACAATATTCTCGCATGGCTGTGAGGAG
73Ind::GST	CGCGGATCCATGCTGCACCACCATTACCATGG	ACGCGTCGACAATATTCTTGCATGGCTGTGAGGAG
71::GST	CGCGGATCCATGTCGAGTGGGACCTCGTC	ACGCGTCGACGAAGCACTGGTACTGGTACAAGTCT
73Jap::His	CGCGGATCCATGCTGCACCACCATTACCATGG	ACGCGTCGACAATATTCTCGCATGGCTGTGAGGAG
73Ind::His	CGCGGATCCATGCTGCACCACCATTACCATGG	ACGCGTCGACAATATTCTTGCATGGCTGTGAGGAG
73Ind::MBP	CGGGATCCATGCTGCACCACCATTACCATGG	ACGCGTCGACAATATTCTTGCATGGCTGTGAGGAG
71::His	CGCGGATCCATGTCGAGTGGGACCTCGTC	ACGCGTCGACGAAGCACTGGTACTGGTACAAGTCT
73Jap::Flag	TGCTCTAGAATGCTGCACCACCATTACCATGG	ACGCGGTACCAATATTCTCGCATGGCTGTGAGGAG
73Jap::Myc	TGCTCTAGAATGCTGCACCACCATTACCATGG	TTGGCGCGCCAATATTCTCGCATGGCTGTGAGGAG
73Ind::Flag	TGCTCTAGAATGCTGCACCACCATTACCATGG	ACGCGGTACCAATATTCTTGCATGGCTGTGAGGAG
73Ind::Myc	TGCTCTAGAATGCTGCACCACCATTACCATGG	TTGGCGCGCCAATATTCTTGCATGGCTGTGAGGAG
71::Myc	TGCTCTAGAATGTCGAGTGGGACCTCGTC	TTGGCGCGCCGAAGCACTGGTACTGGTACAAGTCT
73Jap RNAi	TCAGTAAGCAGAATCAAAGCAGAT	CGATTGCCCGCTACCACA
pBWA(V)HS- bZIP71	CAGTGGTCTCACAACATGTCGAGTGGGACCTCGTC	CAGTGGTCTCATACATCAGAAGCACTGGTACTGGT
pBWD(LA)1C- bZIP73Jap	CAGTGGTCTCACAACATGCTGCACCACCATTACCA	CAGTGGTCTCATACATCAAATATTCTCGCATGGCT
pNCED3	CCCCCTCGAGGTCGACCCTCCATTCCTGTTTCTCTGTATG	TTGGCGTCTTCCATGGATCGCGTCGATCGCACAAC
pNCED5	CCCCCTCGAGGTCGACCAACCATTACGTGGATTTTGTATC	TTGGCGTCTTCCATGGGGCTGTCCTACAAGAGCAGAACA
pLOC_Os01g22249	CCCCCTCGAGGTCGACAATCATTAGCGAAATCCTTGGTT	TTGGCGTCTTCCATGGGGAGCTCAGAGCTTAGCTATAGCT
pLOC_Os03g02920	CCCCCTCGAGGTCGACTGATAAGGCTGAGACTTTCTACGA	TTGGCGTCTTCCATGGAATATCGATCGATCGATCGATCTG
pLOC_Os03g32050	CCCCCTCGAGGTCGACAGCGGTATGAACCATCGGAAT	TTGGCGTCTTCCATGGGCGTGTGTCTAAAAGGTTCAGG
pLOC_Os04g59210	CCCCCTCGAGGTCGACAGCTCAGAAGATCACTCGCAGA	TTGGCGTCTTCCATGGCTTAATTTGGCTCTCTGCTCTCAC
Primers used in maker-assisted selection for NIL
Marker*	Forward sequence (5'-3')	Reverse sequence (5'-3')
T176	CTGGTGCAGCAGATAACTTCA	AATTGTGGTCACTGGCCTTT
T183	CTGCGTGATGACCCAGTAGA	TCGTCTCCCATACATTTGGTC
*MG: Mutated G-box; AD-73Jap: pGADT7-bZIP73Jap; AD-73Ind: pGADT7-bZIP73Ind; AD-71: pGADT7-bZIP71; BD-73Jap: pGBKT7-bZIP73Jap; BD-73Ind: pGBKT7-bZIP73Ind; BD-71: pGBKT7-bZIP71; BD-73N1: pGBKT7-bZIP73(1-99); BD-73JapC1: pGBKT7-bZIP73Jap(100-173); BD-73IndC1: pGBKT7-bZIP73Ind(100-173); BD-73N2: pGBKT7-bZIP73(1-156); BD-73M: pGBKT7-bZIP73(77-156); BD-73JapC2: pGBKT7-bZIP73Jap(77-173); BD-73IndC2: pGB…
